# Supplementary material for: Assessing the Evidence for Causal Associations Between Body Mass Index, C-Reactive Protein, Depression, and Reported Trauma Using Mendelian Randomization
Source: Biol Psychiatry Glob Open Sci. 2022 Jan 28;3(1):110–8. doi: 10.1016/j.bpsgos.2022.01.003 (PMC9874165; doi:10.1016/j.bpsgos.2022.01.003)
Supplement: Key Resources Table [file mmc2.xlsx]

## Sheet: Key Resources Table
KEY RESOURCES TABLE
Resource Type	Specific Reagent or Resource	Source or Reference	Identifiers	Additional Information
Add additional rows as needed for each resource type	Include species and sex when applicable.	Include name of manufacturer, company, repository, individual, or research lab. Include PMID or DOI for references; use “this paper” if new.	Include catalog numbers, stock numbers, database IDs or accession numbers, and/or RRIDs. RRIDs are highly encouraged; search for RRIDs at https://scicrunch.org/resources.	Include any additional information or notes if necessary.
Software	R Studio	http://www.rstudio.com/
Database	UK Biobank	https://journals.plos.org/plosmedicine/article?id=10.1371/journal.pmed.1001779
Summary statistics	MDD GWAS	10.6084/m9.figshare.14672085
Summary statistics	BMI GWAS	https://pubmed.ncbi.nlm.nih.gov/30124842/
Summary statistics	Reported trauma GWAS	https://www.thelancet.com/journals/lanpsy/article/PIIS2215-0366(20)30569-1/fulltext
Summary statistics	CRP GWAS	https://pubmed.ncbi.nlm.nih.gov/30388399/
Genetic analytics tool	GSMR	https://yanglab.westlake.edu.cn/software/gcta/#Mendelianrandomisation
Genetic analytics tool	TwoSampleMR	https://mrcieu.github.io/TwoSampleMR/articles/gwas2020.html
Genetic analytics tool	MR-CAUSE	https://jean997.github.io/cause/
Genetic analytics tool	Multivariable MR	https://mr-dictionary.mrcieu.ac.uk/term/multivariable/
